# Supplementary material for: Biodegradable PVA–Alginate Bio-Based Polymers Incorporating Cardanol-Based Polyols for Antibacterial Applications
Source: Polymers (Basel). 2025 Oct 18;17(20):2792. doi: 10.3390/polym17202792 (PMC12567143; doi:10.3390/polym17202792)
Supplement: Supplementary file 1 [file polymers-17-02792-s001.zip]

Archive with 1 entries (1 files):
- polymers-3880921-supplementary.pdf
